# Supplementary material for: Occurrence of Candidemia in Patients with COVID-19 Admitted to Five ICUs in France
Source: J Fungi (Basel). 2022 Jun 28;8(7):678. doi: 10.3390/jof8070678 (PMC9320616; doi:10.3390/jof8070678)
Supplement: Supplementary file 1 [file jof-08-00678-s001.zip]

Archive with 1 entries (1 files):
- jof-1738957-supplementary.pdf
